# Supplementary material for: Galactose epimerase deficiency: lessons from the GalNet registry
Source: Orphanet J Rare Dis. 2022 Sep 2;17:331. doi: 10.1186/s13023-022-02494-4 (PMC9438182; doi:10.1186/s13023-022-02494-4)
Supplement: Supplementary file 1 — Additional file 1. Detailed overview of genotype and phenotype per patient. [file 13023_2022_2494_MOESM1_ESM.xlsx]

## Sheet: Classified patients
				Generalized form of GALE deficiency								Non-generalized patients
	Patient 1	Patient 2^	Patient 3^	Patient 4^	Patient 5†	Patient 6	Patient 7	Patient 8	Patient 9	Patient 10	Patient 11	Patient 12	Patient 13	Patient 14	Patient 15	Patient 16	Patient 17^^	Patient 18^^	Patient 19	Patient 20	Patient 21	Patient 22
General characteristics
Age at data collection (years)	11	27	37	27	1	2	10	3	12	10	8 months	1	7 months	11 months	11 months	2	10	9	2	12	28	2
Gender ( ♂/♀)	♂	♀	♀	♂	♀	♂	♂	♂	♂	♂	♂	♀	♂	♀	♀	♀	♂	♂	♀	♂	♂	♀
Ethnicity	Caucasian	Asian	Asian	Asian	Caucasian	Caucasian	Caucasian	North African	Caucasian	Caucasian	Caucasian	Caucasian	Caucasian	Caucasian	Macedonian	Caucasian	Caucasian	Caucasian	Caucasian	Caucasian	Caucasian	African American
Diagnosed by NBS	No	No	No	No	No	Yes	Yes	Yes	Yes	Yes	Yes	Yes	Yes	Yes	Yes	Yes	Yes	Yes	Yes	Yes	Yes	Yes
Consanguinity	No	Yes	Yes	Yes	No	No	No	Yes	No	No	No	No	No	No	No	No	No	No	NR	No	No	NR
GALE deficiency
Enzyme activity (%)
Red blood cells	8.3	4.7	Undetectable	Undetectable	-	Undetectable	17.5	4.1	3.2	0.0	-	-	-	33.3	23.1	NR	6.4	4.5	NR	30.0	0.0	1.7
White blood cells	-	-	-	-	-	-	-	-	-	-	-	-	-	-	-	NR	NR	NR	NR	NR	NR	NR
Lymphoblast cells	-	-	-	-	-	-	40.1	-	-	-	-	-	-	-	-	NR	NR	NR	NR	NR	NR	NR
Fibroblasts	-	-	Undetectable	Undetectable	-	Undetectable	-	-	-	-	-	-	-	-	-	NR	NR	NR	NR	NR	NR	31.4
GALE gene variant	c.[280G>A];[284G>A]	c.[280G>A];[280G>A]	c.[280G>A];[280G>A]	c.[280G>A];[280G>A]	c.[280G>A];[280G>A]	c.[632A>G];[c.820G>C]	c.[647C>T];[728A>C]	c. [755T>C];[755T>C]	c.[284G>A];[284G>A]	c.[449C>T];[449C>T]	c.[646G>A];[646G>A]	c.[796A>C];[538G>A]	c.[755T>C];[290C>T]	c.[484T>A];[820G>C]	c.[755T>C];[755T>C]	c.[318_319del];[658C>T]	c.[647C>T];[602C>T]	c.[647C>T];[602C>T]	c.[466C>G];[493G>A]	NR	c.[602C>T];[214G>A]	Heterozygous c.237G>A
Other genetic variants (additional genetic analysis)	No other variants (open exome sequencing)	NR	NR	NR	No other variants (open exome sequencing)	No other variants (open exome sequencing)	NR	NR	NR	NR	NR	NR	NR	NR	NR	NR	NA	NA	NR	No	NA	No variants in GALK1, GALM, GALT, PGM1, SLC25A13, SLC2A2
Neonatal period
Acute neonatal illness	+	-	+	NR	+	-	+	-	-	+	+	-	+	-	-	-	+	+	-	-	-	+
Encephalopathy	+	-	+	NR	+	-	-	-	-	-	-	-	-	-	-	-	-	-	-	-	-	-
Bleeding diathesis	+	-	+	NR	-	-	-	-	-	-	-	-	-	-	-	-	-	-	-	-	-	-
Infection	-	-	-	NR	-	-	-	-	-	+	-	-	-	-	-	-	-	-	-	-	-	-
Icterus	+	-	NR	NR	+	-	+	NR	NR	NR	+	-	+	NR	NR	-	+	+	-	-	-	-
Hypoglycemia	+	-	+	NR	-	-	+	-	-	-	-	-	-	-	-	-	-	-	-	-	NR	+
Brain
Developmental delay	Motor	Motor, mental	Motor, mental	Motor, mental	Motor, mental	-	-	-	-	-	-	-	-	-	-	-	-	-	-	-	-	-
Language delay	+	+	+	+	NR	-	-	-	-	-	-	-	-	-	-	-	-	-	-	-	-	-
Speech disorder	-	+	+	-	-	-	-	-	-	-	-	-	-	-	-	-	-	-	-	-	-	-
Intelligent	No learning disability	Mild to moderate learning disability	NR	Mild to moderate learning disability	NR	High (Griffiths Global Quation 134 at age 2 years and 10 months)	NR	NR	NR	Normal	NR	NR	NR	NR	NR	NR	Normal	Normal	-	No learning disabilities	No learning disabilities	NR
Other	MRI showed no abnormalities	General motor abnormality,	Significant boney deformities, aches and pains in hips, lower limb malaligment	General motor abnormality, gait problems, requires orthotics for his feet	Seizures, nystagmus	-	-	-	Gait problems	-	-	-	-	-	-	-	-	-	-	-	-	-
		hyperreflexia, behavioral problems, gait problems	and requires special footwear
Female gonads
Spontaneous puberty	NA	+	+	NA	NA	NA	NA	NA	NA	NA	NA	NA	NA	NA	NA	NA	NA	NA	NA	NA	NA	NA
Delayed puberty	NA	-	-	NA	NA	NA	NA	NA	NA	NA	NA	NA	NA	NA	NA	NA	NA	NA	NA	NA	NA	NA
Menstrual cycles	NA	Regular and normal	Regular and normal	NA	NA	NA	NA	NA	NA	NA	NA	NA	NA	NA	NA	NA	NA	NA	NA	NA	NA	NA
Gonadal imaging	NA	Ultrasound: normal	Ultrasound: normal	NA	NA	NA	NA	NA	NA	NA	NA	NA	NA	NA	NA	NA	NA	NA	NA	NA	NA	NA
Measurement hormonal levels	NA	LH 5.6 U/L (2-13); FSH 5.8 U/L (2-10); serum estradiol 261 pmol/L (72-529); SHBG 16 nmol/L (18-144) ; AMH 17.3 pmol/L	LH 23.2 U/L; FSH 12.7 U/L; serum estradiol 168 pmol/L; SHBG 70 pmol/L; AMH 15 pmol/L (low)	LH 4 U/L (2-9); FSH 1.4 U/L (1-18); serum testosterone 16.2 nmol/L (8.4-28.7)	NA	NA	NA	NA	NA	NA	NA	NA	NA	NA	NA	NA	NA	NA	NA	NA	NA	NA
Relationship status	NA	single, no pregnancy attempts	single, no pregnancy attempts	single, no children	NA	NA	NA	NA	NA	NA	NA	NA	NA	NA	NA	NA	NA	NA	NA	NA	NA	NA
Primary ovarian insufficiency	NA	-	-	NA	NA	NA	NA	NA	NA	NA	NA	NA	NA	NA	NA	NA	NA	NA	NA	NA	NA	NA
Bone follow-up
Vitamin D level*	Normal	27 nmol/l	38 nmol/l	70 nmol/l	NR	No	NR	13 nmol/l	22 nmol/l	NR	NR	NR	NR	NR	NR	NR	75 nmol/L	52 nmol/L	Not performed	NR	37 nmol/L	Not performed
DEXA scan lumbal score	z-score -0.23	z-score -0.9	t-score -1.8; z-score -1.8	t-score -1.8; z-score -1.8	NR	NR	NR	NR	NR	NR	NR	NR	NR	NR	NR	NR	-	-	NR	NR	NR	Not performed
Bone fractures in past	-	-	-	-	NR	-	NR	-	-	-	NR	NR	NR	-	-	NR	-	-	-	-	-	-
Physical activity**	According to WHO	Below WHO	Below WHO	Below WHO	NR	According to WHO	NR	According to WHO	According to WHO	NR	NR	NR	NR	NR	NR	NR	According to WHO	According to WHO	According to WHO	NR	According to WHO	According to WHO
Metabolites
Total galactose in blood	NR	NR	NR	NR	Not done		Neonatal: 43.0 mg/dL	Neonatal: 14 mg/dL; recent: 11.8 mg/dL	Neonatal: 12.8 mg/dL; recent 12.0 mg/dL	Neonatal 62.9; recent 6.4	Neonatal >50 mg/dL; recent 3.6 mg/dL	Neonatal 36.4 mg/dL; recent 1.6 mg/dL	Neonatal 35.4 mg/dL; recent 2.1 mg/dL	Before diet: 31 mg/dl	Before diet: 19 mg/dl	Neonatal: 80 mg/dL; recent 3.5 mg/dL	-	-	24 mg/dL	NR	NR	Recent: 2.3 mg/dL
Neonatal Gal-1-P	NR	26 mg/dL	NR	44 mg/dL		Not performed	3.4 mg/dL	2.9 umol/gr Hb	2.1 umol/gr Hb	10.8 mg/dL	Not performed	Not performed	Not performed	33.1 mg/dL	27.9 mg/dL	9.5 mg/dL	51 mg/dL	69.7 mg/dL	28 mg/dL	5.0 mg/dL	NR	36.9 mg/dL
Galactitol in urine	Recent: 11 mmol/mol creatinine	NR	NR	NR	Not done	Not done	Neonatal: 19.1; recent: 83.0 mmol/mol creatinine	Not done	Not done	NR	NR	Not done	Not done	Not done	Not done	Not done	Recent: 2 mmol/mol creatinine	Recent: 4 mmol/mol creatinine	NR	Recent: 1.17 mmol/mol creatinine	Recent: 1 mmol/mol creatinine	Neonatal: 10 mmol/mol creatinine
IEF transferrin			NR	NR	Not done		NR	NR	NR	NR	NR	NR	NR	NR	NR	NR	Normal without diet (age 10)	Normal without diet (age 9)	NR	NR	Normal without diet (age 28)
Before initiation of diet	Abnormal: type I pattern	Abnormal: type I pattern		Abnormal: type I pattern		Normal																Normal
After initiation of diet	Normal	Normal		Normal		Normal
Additional
Hearing impairments	+	+	+	-	-	-	-	-	+	-	-	-	-	-	-	-	-	-	-	-	-	-
Hematologic complications	NR	NR	NR	NR	NR	-	-	NR	NR	Thrombocytopenia	-	-	-	NR	NR	-	-	-	-	-	-	-
Short stature	+	+	+	+	NR	NR	-	NR	+	NR	-	-	-	NR	NR	-	-	-	NR	-	NR	-
Others	Low levels of IgA and IgM, Osgood Schlatter	Dysmorphic features, pain in hip and knee	Dysmorphic features, pain in hip and knee, bone deformity, ligamentous laxity	Dysmorphic features, pain in hip and knee	Reason of death: sepsis and acute liver insufficiency	-	Eczema	Hydronephrosis, Perthes disease, asthma	Asthma	-	-	Cataract peripheral lens resolved after initiation of diet	-	-	-	-	-	-	-	-	-	-
			lower limb malaligment and requires special footwear
Diet
Initiation	Always avoided dairy products	3 days	2 weeks	1 week	3 weeks	4 days	No diet	No diet	No diet	Iniated in neonatal period and stopped in early infancy	8 days	10 days	13 days	10 days	9 days	10 days	Partly restriction initiated at 2 weeks of age stopped at 5 months of age	No diet	3 months	No diet	No diet	2 weeks
Lactose free	-	+	+	+	NR	+	-	-	-	-	+	+	+	+	+	-	-	-	+	-	-	+
Non-dairy galactose restricted	-	+	+	+	NR	+	-	-	-	-	+	+	+	+	+	-	-	-	+	-	-	-
Supplements	Calcium, vitamin D	Calcium, vitamin D, multivitamin	Calcium, vitamin D	Calcium, vitamin D	NR	-	-	Vitamin D	Vitamin D	Vitamin D	Vitamin D	Vitamin D	Vitamin D	Vitamin D	Vitamin D	Calcium	Vitamin D	Vitamin D	Calcium, vitamin D, zinc, folic acid, ferrum sulfate	-	-	Vitamin D
	† Patient died at age of 1 year due to sepsis and acute liver insufficiency
	NR= not reported, NA= not applicable, - = not present, + = present,
	^, ^^ Family related (different families)
	*Vitamin D levels below 50 nmol/L were classified as deficient
	**Physical activity was defined according to the World Health Organization [1]
	1= Bull FC, Al-Ansari SS, Biddle S, et al (2020) World Health Organization 2020 guidelines on physical activity and sedentary behaviour. Br J Sports Med 54: 1451-1462.
