# Supplementary material for: Galactose epimerase deficiency: lessons from the GalNet registry
Source: Orphanet J Rare Dis. 2022 Sep 2;17:331. doi: 10.1186/s13023-022-02494-4 (PMC9438182; doi:10.1186/s13023-022-02494-4)
Supplement: Supplementary file 2 — Additional file 2. Comparison of generalized patients with the literature. [file 13023_2022_2494_MOESM2_ESM.xlsx]

## Sheet: Generalized patients comparison
				Generalized GALE deficient patients in our study population				Published patients with generalized GALE deficiency
	Patient 1	Patient 2^	Patient 3^	Patient 4^	Patient 5†	Patient 6	Patient 7 (Dias Costa F, et al. 2017)^^	Patient 8 (Dias Costa F, et al. 2017)^^	Patient 9 (Holten et al. 1981)	Patient 10 (Walter et al. 1999)	Patient 11 (Sardharwalla et al. 1988)	Patient 12 (Walter et al. 1999)	Patient 13 (Walter et al. 1999)	Patient 14 (Sarkar et al. 2010)
General characteristics								Death occured on 17th day with severe intraventricular hemorrhage		Sibling of patient 8		Sibling of patient 10	Cousing of patient 10 and 11
Age (years)	11	27	37	27	1	2	Born in 2004	Born in 2012	Born in 1980	Born in 1991	Born 1984	Born 1985	Born 1994	15 months at time of publication
Gender ( ♂/♀)	♂	♀	♀	♂	♀	♂	♀	♀	♀	♀	♀	♂	♀	♂
Ethnicity	Caucasian	Asian	Asian	Asian	Caucasian	Caucasian	Caucasian	Caucasian	Asian	Asian	Asian	Asian	Asian	India
Diagnosed by NBS	No	No	No	No	No	Yes	NR	NR	NR	NR	NR	NR	NR	NR
Consanguinity	No	Yes	Yes	Yes	No	No	No	No	Yes	Yes	Yes	Yes	Yes	No
Genotypic spectrum
Enzyme activity (%)	RBC 8.3%	RBC 4.7%	RBC and fibroblast undetectable	RBC and fibroblast undetectable	NR	RBC and fibroblast undetectable	RBC 4.3%; fibroblast markedly reduced	Fibroblast markedly reduced	RBC 2.2%; fibroblast undetectable; liver tissie 10% of controls	Cultured amniocytes <5% of controls	RBC and fibroblast undetectable	RBC undetectable	RBC 4.7%	RBC 6.3%
GALE gene variant	c.[280G>A];[284G>A]	c.[280G>A];[280G>A]	c.[280G>A];[280G>A]	c.[280G>A];[280G>A]	c.[280G>A];[280G>A]	c.[632A>G];[c.820G>C]	c.[280G>A];[280G>A]	c.[280G>A];[280G>A]	c.[280G>A];[280G>A]	NR	NR	NR	NR	NR
Other variants (additional genetic analysis)	No other variants (open exome sequencing)	NR	NR	NR	No other variants (open exome sequencing)	No other variants (open exome sequencing)	No variants in ALG2, DPM3, DK1, and SRD5A3 genes	NR		NR	NR	NR	NR	NR
Laboratory investigations
Blood tests	NR	Neonatal Gal-1-P 26 mg/dL	NR	Neonatal Gal-1-P 44 mg/dL	Not done	Not done	Urinary reducing substances absent	Urinary reducing substances +	Urinary reducing substances +, galactosuria, aminoaciduria	NR	NR	NR	NR	Urinary reducing substances +
Urinary results	Galactitol 11 mmol/mol creatinine		NR	NR	Not done	Not done	Gal-1-P normal	-	Gal-1-P and UDP-Gal increased	NR	Gal-1-P increased	Gal-1-P increased	Gal-1-P increased	NR
Serum transferrin isoelectrofocusing (IEF)	Before diet: abnormal type I pattern	Before diet: abnormal type I pattern	NR	Before diet: abnormal type I pattern	Not done	Before diet: normal	Abnormal: type I pattern	Normal	Normal	NR	NR	Abnormal at diagnosis but normalized within a few days	Abnormal at diagnosis but normalized within a few days	NR
	After diet: normal	After diet: normal		After diet: normal		After diet: normal
Galactose restricted diet
	Yes	Yes (started at 3 days)	Yes (started at 2 weeks)	Yes (started at 1 week)	Yes (started at 3 weeks)	Yes (started at 4 days)	Regular diet	NA	Low lactose diet started neonatal period	Galactose restricted diet from birth	Galactose restricted diet	Galactose restricted diet	Galactose restricted diet	Galactose restricted diet started in neonatal period
Neonatal period
	Encephalopathy, bleeding diathesis,	No symptoms	Encephalopathy, bleeding diathesis, hypoglycemia	NR	Encephalopathy, elevated liver enzymes,	No symptoms	NR	Macrocephaly,hypotonia, hypothermia,	Weight loss, hypotonia, vomiting, jaundice	No symptoms	Poor feeding, hepatomegaly, irritability,	Hypotonia, poor feeding	Hypotonia	Coarse dry skin, hepatomegaly, poor feeding
	hypoglycemia, icterus				icterus			short limbs, bilateral hip dislocation, hepatomegaly			jaundice, cataracts			vomiting, lethargy, jaundice
								encephalopathy, jaundice, hypoglycemia
Brain
Developmental delay	Motor	Motor, mental	Motor, mental	Motor, mental	Motor, mental	-	Global	NR	+	NR	NR	Moderate	Severe global	-
Intelligent	NR	NR	NR	NR	NR	High (Griffiths Global Quation 134 at age 2 years and 10 months)		NR	NR	NR	NR	NR	NR	NR
Learning disability	No learning disability	Mild to moderate	NR	Mild to moderate	NR	NR		NR	Moderate	Moderate	Moderate	NR	NR	NR
Language delay and/or speech disorder	+	+	+	+	-	-		NR	NR	NR	NR	NR	NR	-
Other	MRI showed no abnormalities	General motor abnormality, dysarthria,		General motor abnormality, gait problems, requires	Seizures, nystagmus	-	Hypotonia, behavioral disorder, psychomotor disability		Persistent hypotonia, moderate learning difficulties			Profound delayed gross motor skills	NR	NR
		hyperreflexia, behavioral problems, gait problems		orthotics for his feet
Female gonads
Ovarian function	NA	Normal	Normal	NA	NR	NA	Normal pubertal development	NR	Normal	NR	Normal	NA	NR	NA
Additional
Hearing impairments	+	+	+	-	-	-	+	NR	+	-	+	-	+	-
Hematologic complications	NR	NR	NR	NR	NR	-	NR	+ (severe coagulopathy, thrombocytopenia, anemia)	NR	NR	NR	NR	NR	NR
Short stature	+	+	+	+	NR	NR	+	+	+	+	+	+	+	NR
Others	Low levels of IgA and IgM, Osgood Schlatter	Dysmorphic features, pain in hip and knee	Dysmorphic features, pain in hip and knee, bone deformity, ligamentous laxity	Dysmorphic features, pain in hip and knee	Reason of death: sepsis and acute liver insufficiency		Dysmorphic features, failure to thrive, dilated		Dysmorphic features (hypotelorism, increased palpebral fissure length,	No dysmorphic features	Ligamentous laxity, micrognathia, posteriorly rotated ears,	Micrognathia, high palate, pigeon chest, flexion deformities of the	Micrognathia, contractures of the proximal interphalangeal
			lower limb malaligment and requires special footwear				cardiomyopathy, cardiac failure, acute liver failure, bilateral		posteriorly rotated ears, short philtrum)		persistent femoral anteversion, internal tibial torsion	proximal and middle third, fourth, and fifth fingers, dislocatable left hip,	joints of her third, fourth, and fifth fingers and toes, chest
							cataract					positional talipes and joint laxity	deformity, poor tone, thickened gums
	NR= not reported, NA= not applicable, - = not present, + = present,
	† Patient died at age of 1 year due to sepsis and acute liver insufficiency
	^Family related
